# Supplementary material for: Revision and Phylogenetic Analysis of the Genus Phonoctonus Stål, 1853 (Heteroptera, Reduviidae, Harpactorinae)
Source: Insects. 2021 Dec 8;12(12):1100. doi: 10.3390/insects12121100 (PMC8705300; doi:10.3390/insects12121100)
Supplement: Supplementary file 1 [file insects-12-01100-s001.zip]

Archive with 2 entries (2 files):
- Supporting information S1 Morphological matrix.xlsx
- Supporting information S2 Detailed list of examined materials.pdf
