# Supplementary material for: Revision and Phylogenetic Analysis of the Genus Phonoctonus Stål, 1853 (Heteroptera, Reduviidae, Harpactorinae)
Source: Insects. 2021 Dec 8;12(12):1100. doi: 10.3390/insects12121100 (PMC8705300; doi:10.3390/insects12121100)
Supplement: Supplementary file 1 [file insects-12-01100-s001.zip › Supporting information S1 Morphological matrix.xlsx]

## Sheet: Arkusz1
Supporting information
Revision and phylogenetic analysis of the genus Phonoctonus Stål, 1853 (Heteroptera, Reduviidae, Harpactorinae).
Agnieszka Bugaj-Nawrocka1, Dominik Chłond2*
1,2 University of Silesia, Faculty of Natural Sciences, Institute of Biology, Biotechnology and Environmental Protection, Bankowa 9, 40-007 Katowice, Poland
*Correspondence: Dominik Chłond, Faculty of Natural Sciences, Institute of Biology, Biotechnology and Environmental Protection, University of Silesia in Katowice, Bankowa 9, 40‐007 Katowice, Poland.
E-mail: dominik.chlond@us.edu.pl
Supporting information S1: Morphological matrix
	Second (first visible) labial segment	Posterior pronotal extensions	Point of antennal insertion	Length of scapus	Length ratio of pedicellus to basiflagellomere	Postocular portion of the head	Shape of the posterior pronotal lobe	Size of basal cell and distal cell	Shape of basal cell	Position of proepimeron with respect to proepisternum	Size of anterolateral angles of the anterior collar of the pronotum	Shape of anterolateral angles of the anterior collar of the pronotum	Apodeme depression of pronotum	Length of the apodeme depression of pronotum	Lateral ridges of anterior pronotal lobe	Shape of anterior pronotal lobe	Bright belt on the 4th antennal segment	Shape of hairs on fossula	Endosomal struts of aedeagus	Basal plate	Basal plate bridge	Basal plate extension	Length of basal plate extension	Dorsal phallothecal sclerite	Endosomal spine areas
Coranus sp.	1	1	1	0	1	0	1	1	1	0	0	1	1	0	1	1	-	-	?	?	?	?	?	?	?
Pseudophonoctonus sp	1	1	1	1	0	0	0	0	1	0	0	0	1	0	1	0	-	?	0	0	1	0	1	0	0
Phonoctonus bifasciatus	0	0	0	1	0	1	1	1	0	1	1	0	1	1	0	0	0	0	0	1	0	1	0	0	0
Phonoctonus caesar	0	0	0	0	1	1	0	0	0	0	0	1	1	1	0	0	0	0	0	0	1	0	0	1	1
Phonoctonus elegans	0	0	0	1	0	0	1	1	0	0	0	0	1	0	0	0	1	1	0	1	0	1	0	1	0
Phonoctonus fairmairei	0	0	0	1	0	0	0	1	0	0	1	0	1	1	0	0	1	0	0	1	0	0	0	0	0
Phonoctonus fasciatus	0	0	0	0	0	0	1	0	0	0	1	0	1	0	0	0	1	0	0	1	0	0	0	0	0
Phonoctonus grandis	0	0	0	0	1	0	1	0	0	0	1	0	1	1	1	0	0	0	0	1	1	1	0	1	1
Phonoctonus immitis	0	0	0	1	1	0	1	1	0	0	1	0	1	0	0	0	1	0	1	1	1	0	0	0	0
Phonoctonus luridus	0	0	0	0	1	0	0	1	0	0	0	0	1	1	0	0	0	1	0	1	0	0	0	0	0
Phonoctonus lutescens	0	0	0	0	1	0	0	0	0	0	0	0	0	1	0	0	0	1	0	1	1	1	0	1	1
Phonoctonus nigrofasciatus	0	0	0	1	0	0	1	1	0	0	0	0	1	0	0	0	1	1	0	1	1	0	0	0	0
Phonoctonus picta	0	0	0	0	0	0	0	1	0	0	1	0	1	0	0	0	1	0	0	1	0	0	0	1	0
Phonoctonus picturatus	0	0	0	1	1	0	0	1	0	0	1	0	1	0	0	0	1	1	0	1	0	0	0	0	0
Phonoctonus principalis	0	0	0	0	1	0	0	1	0	0	1	0	1	0	0	0	0	1	0	0	1	0	0	0	0
